# Supplementary material for: Co-Occurrence of RAD21 and TNFAIP3 Mutations in Cornelia de Lange Syndrome with Pustular Psoriasis: Potential Molecular Interactions
Source: Int J Mol Sci. 2025 Nov 6;26(21):10783. doi: 10.3390/ijms262110783 (PMC12609602; doi:10.3390/ijms262110783)
Supplement: Supplementary file 1 [file ijms-26-10783-s001.zip]

Archive with 1 entries (1 files):
- ijms-3908880-supplementary.pdf
